# Supplementary material for: Revealing Internal Rotation and 14N Nuclear Quadrupole Coupling in the Atmospheric Pollutant 4-Methyl-2-nitrophenol: Interplay of Microwave Spectroscopy and Quantum Chemical Calculations
Source: Molecules. 2023 Feb 24;28(5):2153. doi: 10.3390/molecules28052153 (PMC10004196; doi:10.3390/molecules28052153)
Supplement: Supplementary file 1 [file molecules-28-02153-s001.zip]

Archive with 1 entries (1 files):
- molecules-2223533-supplementary.pdf
